# Supplementary material for: Heat Stress Alleviation by Exogenous Calcium in the Orchid Dendrobium nobile Lindl: A Biochemical and Transcriptomic Analysis
Source: Int J Mol Sci. 2023 Sep 28;24(19):14692. doi: 10.3390/ijms241914692 (PMC10572151; doi:10.3390/ijms241914692)
Supplement: Supplementary file 1 [file ijms-24-14692-s001.zip]

Archive with 1 entries (1 files):
- ijms-2587588-supplementary.pdf
